# Supplementary material for: On the need for bundle-specific microstructure kernels in diffusion MRI
Source: Neuroimage. 2020 Mar;208:116460. doi: 10.1016/j.neuroimage.2019.116460 (PMC7014821; doi:10.1016/j.neuroimage.2019.116460)
Supplement: Research data for this article [file mmc2.xml]

<?xml version="1.0" encoding="utf-8" standalone="no"?>
<data>
  <datasets>
    <author>Daan Christiaens (daan.christiaens@kcl.ac.uk)</author>
    <type>1</type>
    <dataset>
      <name>Multi-shell diffusion MRI data in healthy adult brain</name>
      <caption />
      <description>Open repository containing the source code and data for Christiaens et al. (2019) On the need for bundle-specific microstructure kernels in diffusion MRI. NeuroImage. DOI: 10.1016/j.neuroimage.2019.116460
      </description>
      <filetype>
        <name />
      </filetype>
      <filesize />
      <source>0</source>
      <sourcename>Original Data</sourcename>
      <access>
        <type>1</type>
        <name>Data available in data repository</name>
        <reponame>Open Science Framework</reponame>
        <PersistentId />
        <deeplinkurl>https://osf.io/mjbnz/</deeplinkurl>
      </access>
    </dataset>
  </datasets>
</data>
